# Supplementary material for: Differential modulation of tomato root exudates by Streptomyces strains underlies contrasting control of Fusarium oxysporum f. sp. lycopersici
Source: Front Plant Sci. 2026 Mar 4;17:1759226. doi: 10.3389/fpls.2026.1759226 (PMC12995628; doi:10.3389/fpls.2026.1759226)
Supplement: Supplementary file 2 [file Table1.xlsx]

## Sheet: ROOTS
m/z	Retention time (min)	Compound Name	Adducts	Formula	Anova (p)	q Value	Highest Mean	Lowest Mean
209.03	0.51675	glucaric acid	M-H	C6H10O8	0.0491807	0.0436265	17	19
259.093	0.830883	glutamyl hydroxyproline	M-H	C10H16N2O6	0.00494344	0.0113811	19	control
611.143	0.987883	Glutathione oxidized	M-H	C20H32N6O12S2	0.0301761	0.0323171	17	19
315.071	1.81398	dihydroxy benzoic acid hexoside	M-H	C13H16O9	0.000899975	0.00461101	control	19
137.024	2.01115	salicylic acid	M-H	C7H6O3	1.52754e-05	0.00040948	control	19
299.076	2.01115	salicylic acid glucoside	M-H	C13H16O8	4.04789e-05	0.000768991	control	19
277.085	2.0903	gamma-glutamylmethionine	M-H	C10H18N2O5S	0.0273072	0.0303968	19	control
164.072	2.0903	phenylalanine	M-H	C9H11NO2	0.00395995	0.0101194	19	17
536.111	2.12963	oxidized phytochelatin 2	M-H	C18H27N5O10S2	0.012715	0.0191957	control	19
327.071	2.44528	phthalic acid hexoside	M-H	C14H16O9	0.0182515	0.0236463	control	19
383.156	3.77552	(iso)propyl dihexose	M-H	C15H28O11	0.0386288	0.0375406	control	19
259.13	6.67415	gamma-Glutamylleucine	M-H	C11H20N2O5	0.0200723	0.0251001	19	control
475.145	6.79197	hydroxyphenylacetic acid dihexoside	M-H	C20H28O13	0.0389458	0.037713	17	19
380.156	7.22277	pantothenic acid hexoside	M-H	C16H23N5O6	0.0112844	0.0179926	control	19
401.108	7.34025	hydroxyphenylacetic acid glyceroylhexoside	M-H	C17H22O11	0.019569	0.0247036	19	control
397.172	8.00622	butyl-dihexoside	M-H	C16H30O11	0.00645986	0.0131346	control	19
355.103	10.5832	feruloyl glucoside	M-H	C16H20O9	0.00173041	0.00651077	17	19
313.092	10.7783	hydroxyphenylacetic acid hexoside	M-H	C14H18O8	0.0476523	0.0427542	control	19
445.135	11.5621	benzoyl sucrose	M-H	C19H26O12	0.000628417	0.00375471	17	19
607.187	12.1478	hydroxyphenylacetic acid Hex-Pent-Hex	M-H	C25H36O17	0.0491002	0.0435945	17	19
639.213	13.1257	benzoyl alcohol Hex-Hex-Hex FA adduct	M-H	C25H38O16CH2O2	0.0182406	0.0236459	19	control
431.156	13.3222	benzoyl alcohol Hex-Hex	M-H	C19H28O11	0.034473	0.0350064	19	control
461.165	13.7135	tyrosol dihexoside	M-H	C20H30O12	0.000133241	0.00153952	19	control
411.187	13.8703	isopentylgentiobioside	M-H	C17H32O11	0.0444294	0.0409025	control	19
381.176	17.5057	isopentyl-Hex-Pent	M-H	C16H30O10	0.0101483	0.0169038	control	19
447.153	17.545	benzoyl alcohol Hex-Pent FA adduct	M-H	C18H26O10CH2O2	0.0219139	0.0264456	17	control
621.203	18.0162	phenyl acetic acid trihexoside	M-H	C26H38O17	0.00288788	0.00851226	17	19
459.151	18.4458	phenyl acetic acid dihexoside	M-H	C20H28O12	0.000545258	0.00350791	17	19
467.213	18.8744	octanoyl dihexoside	M-H	C20H36O12	0.030296	0.0323818	17	19
437.202	20.0079	octanoyl hexose pentose	M-H	C19H34O11	0.0333273	0.0343296	17	19
609.145	20.5166	kaempferol 3-O-sophoroside	M-H	C27H30O16	0.0182466	0.0236463	control	19
415.16	20.556	phenylethanol-Hex-Pent	M-H	C19H28O10	0.0207498	0.0255989	19	control
357.133	20.6736	pinoresinol	M-H	C20H22O6	0.00283807	0.00845418	control	19	in source fragment of pinoresinol diglucoside
681.239	20.6736	pinoresinol diglucoside	M-H	C32H42O16	0.00333157	0.00920885	control	19
609.182	21.3774	Di(hydroxyphenylacetyl)-Hexose-Hexose	M-H	C28H34O15	0.0118416	0.0185007	17	19
328.118	21.4946	feruloyl octopamine	M-H	C18H18NO5H	0.0127766	0.0192368	17	19
561.197	22.1627	pinoresinol malonylhexoside -CO2	M-H	C28H34O12	0.00420044	0.0104597	control	19
461.109	23.0251	phthalic acid-Hex-hydroxyphenylacetic acid	M-H	C22H22O11	0.0197614	0.0248545	17	19
741.261	23.4944	[hydroxyphenylacetic acid Hex-Hex-phenylethanol]Hex	M-H	C34H46O18	0.015991	0.021938	17	control
593.186	23.8859	phthalic acid-Hex-Hex-phenylethanol	M-H	C28H34O14	0.000515387	0.00340929	19	control
579.208	25.0197	hydroxyphenylacetic acid Hex-Hex-phenylethanol	M-H	C28H36O13	0.00538526	0.0119535	17	control
1050.55	25.3313	C27H47NO3 lycotetraose	M-H	C50H85NO22	0.00794305	0.0147224	control	17
1108.55	26.5057	neotomatine FA adduct	M-H	C51H85NO22CH2O2	0.0461028	0.0418549	control	17
1032.54	26.6619	tomatine	M-H	C50H83NO21	0.0344166	0.034973	control	17
1090.54	26.8172	acetoxytomatidine	M-H	C52H85NO23	0.0469951	0.0423757	19	control
1081.54	27.5203	tomatoside A	M-H	C51H86O24	0.0069348	0.0136758	19	control
329.233	28.2246	9,10,13-trihydroxy-11-octadecenoic acid	M-H	C18H34O5	0.0236399	0.0277136	17	19
1065.51	31.5557	solaspigenin-lycotetraose	M-H	C50H82O24	0.0381619	0.0372739	19	17
329.234	31.9482	TriHOME	M-H	C18H34O5	0.0270135	0.0302024	19	17
681.3	37.0412	Acetyl-methylbutanoyl-di-isovaleric acid sucrose FA adduct	M-H	C30H50O17	0.0261967	0.0296065	17	19
675.359	37.9814	DGMG(18:3)	M-H	C33H56O14	0.00941637	0.0161933	19	control
466.294	38.5294	PC(15:0/0:0) -CH3	M-H	C22H46NO7P	0.011898	0.0185393	control	19
455.24	38.5294	PG(14:0/0:0)	M-H	C20H41O9P	0.000602653	0.00366768	control	17
677.375	38.8022	DGMG(18:2)	M-H	C33H58O14	0.00515554	0.0116408	19	control
699.381	39.3486	DGMG(16:0) FA	M-H	C31H58O14CH2O2	0.0143636	0.0205566	19	control
478.292	39.6223	PE(18:1/0:0)	M-H	C23H46NO7P	0.0314312	0.0330954	19	control
595.288	39.9353	PI(18:2/0:0)	M-H	C27H49O12P	0.0248212	0.028602	19	control
579.284	40.2476	SQMG (18:2)	M-H	C27H48O11S	0.00964867	0.0163934	19	17
579.283	40.6371	SQMG (18:2)	M-H	C27H48O11S	0.00694167	0.0136803	19	control
480.309	40.7932	PE (18:0/0:0)	M-H	C23H48NO7P	0.00829135	0.0150774	19	control
876.56	40.7932	PC(18:2/18:1-3OH) FA	M-H	C26H50NO7PC18H32O4CH2O2	0.00962357	0.0163739	control	19
508.34	40.8324	PC(18:0/0:0) -CH3	M-H	C25H52NO7P	0.00648801	0.0131798	19	control
433.235	40.8714	PA (18:2/0:0)	M-H	C21H39O7P	0.0464919	0.0420924	19	control
571.289	40.9104	PI(16:0)	M-H	C25H49O12P	0.00426135	0.0105255	19	control
507.271	40.9494	PG (18:2/0:0)	M-H	C24H45O9P	0.0137214	0.020045	19	control
409.235	41.928	PA(16:0)	M-H	C19H39O7P	0.0083139	0.0150957	19	control
555.283	41.9671	SQMG 16:0	M-H	C25H48O11S	0.00168339	0.00639599	19	control
341.305	44.1548	hydroxy-FA(21:0)	M-H	C21H42O3	0.0433298	0.0402604	control	17
822.529	44.194	PC (18:3/18:3) FA adduct	M-H	C43H74NO8PCH2CH2O2	0.00822697	0.015024	control	19
736.492	44.8578	PE (18:2/18:3)	M-H	C41H72NO8P	0.0135746	0.0199417	control	19
415.32	45.1299	octadecyl coumarate	M-H	C27H44O3	0.0172842	0.0229117	19	control
459.347	45.3246	Eicosanyl caffeate	M-H	C29H48O4	0.0118474	0.0185037	control	19
443.352	45.714	eicosanyl coumarate	M-H	C29H48O3	0.0024925	0.00790452	19	17
m/z	Retention time (min)	Accepted Description	Adducts	Formula	Anova (p)	q Value	Highest Mean	Lowest Mean
118.085	0.5469	glycine betaine (betaine)	M+H	C5H11NO2	0.000761597	0.00852679	control	17
261.106	0.5864	glutamyl hydroxyproline	M+H	C10H16N2O6	0.00474705	0.0209295	19	control
241.154	0.624567	dimethyl-proline-proline betaine	M+H	C12H20N2O3	0.00258103	0.0153992	control	19
183.111	0.624567	C5H4O3 putrescine	M+H	C9H14N2O2	1.00112e-05	0.000712713	17	19
173.138	0.817383	Acetylagmatine	M+H	C7H16N4O	0.00748494	0.0260795	19	control
260.16	1.12587	Gln-Leu/Ile	M+H	C11H21N3O4	0.00165186	0.0124902	19	17
189.122	1.58933	Ile/Leu-Gly	M+H	C8H16N2O3	0.00157817	0.0122642	19	17
254.16	1.9363	cyclo(Pro-Arg)	M+H	C11H19N5O2	0.0032721	0.0173468	19	17
538.125	2.12928	oxidized phytochelatin 2	M+H	C18H27N5O10S2	0.038636	0.0600371	control	19
219.132	2.39893	Ile/Leu-Ser	M+H	C9H18N2O4	0.0162944	0.0381642	19	17
247.127	3.01555	Asp-Ile/Leu-Asp-Ile/Leu	M+H	C10H18N2O5	0.00495961	0.0214163	19	control
243.132	3.13172	p-Glu-Ile	M+H	C11H18N2O4	0.00384807	0.0187833	19	control
225.131	4.13382	C5H4O3 N-agmatine	M+H	C10H16N4O2	0.00426661	0.0197803	17	19
261.143	6.01518	Glu-Leu/Ile	M+H	HC11H18N2O4OH	0.00760862	0.02626	19	control
239.149	7.0551	C5H4O3 N-methylagmatine	M+H	C11H18N4O2	2.13899e-05	0.00108901	17	19
220.116	7.24742	Pantothenic acid	M+H	C9H17NO5	0.0404513	0.0616205	17	19
231.17	7.32442	Val-Leu/Ile	M+H	C11H22N2O3	0.00192928	0.0135522	19	17
229.153	8.21037	Leu-Pro	M+H	C11H20N2O3	0.000770369	0.00854893	19	17
285.095	11.5568	benzoyl-beta-glucoside	M+H	C13H16O7	0.0132649	0.03451	17	19
450.195	13.3278	benzoyl alcohol Hex-Hex NH3 adduct	M+H	C19H27O11NH4	0.0396344	0.0608798	19	control
245.184	13.6743	Leu/Ile-Leu/Ile	M+H	C12H24N2O3	0.00134882	0.0114569	19	control
263.186	14.9059	phenylacetic acid putrescine + C2H2N2	M+H	C14H22N4O	0.0064631	0.024638	control	19
307.175	16.7142	Feruloylagmatine	M+H	C15H22N4O3	0.0309322	0.0531788	19	control
420.184	17.1762	benzoyl alcohol Hex-Pent NH3 adduct	M+H	C18H25O10NH4	0.0088987	0.0286094	19	control
137.059	18.4494	phenylacetic acid	M+H	C8H8O2	0.00385461	0.0188042	17	19
469.226	18.8723	octanoyl dihexoside	M+H	C20H36O12	0.0172904	0.0392329	17	control
514.165	19.4882	feruloyl octopamine hexoside Na adduct	M+H	C18H19NO5C6H9O5Na	0.0439498	0.0645202	control	19
312.121	21.4936	feruloyl octopamine -H2O	M+H	C18H17NO4	0.00180417	0.0130881	17	control
308.09	22.035	glutathione-derivative compound	M+H	C10H17N3O6S	0.0211787	0.0433406	control	19	in source fragment
358.268	22.6922	Ile/Leu-Ile/Leu-Ile/Leu	M+H	HC18H33N3O3OH	0.00262308	0.015507	19	control
576.387	26.2707	Tomatidenol + Hex	M+H	C33H53NO7	0.0401355	0.0614239	control	19
414.335	26.2707	TOMATIDENOL	M+H	C27H43NO2	0.0375512	0.0593177	17	19
1092.56	26.8064	Acetoxytomatine	M+H	C52H85NO23	0.0326324	0.0547933	19	control
432.345	28.2313	7alpha- Hydroxytomatidine	M+H	C27H45NO3	0.0393873	0.060666	19	control
275.199	29.2367	9-OxoOTrE - H2O	M+H	C18H26O2	0.0237628	0.0459695	19	control
318.299	37.0421	phytosphingosine	M+H	C18H39NO3	0.0114073	0.032071	control	19
677.369	39.3556	DGMG(16:0) Na-adduct	M+H	C31H57O14Na	0.0109155	0.0313882	19	control
548.367	40.1667	PC(20:2/0:0)	M+H	C28H54NO7P	0.00826588	0.0274351	19	17
482.322	40.8222	PE(18:0/0:0)	M+H	C23H48NO7P	0.00479014	0.021046	19	control
524.369	40.8607	PC(18:0/0:0)	M+H	C26H54NO7P	0.0041853	0.0195914	19	control
555.29	40.9378	PI(16:0/0:0) -H2O	M+H	C25H47O11P	0.00195669	0.0135522	19	control
281.246	41.9026	FA(18:2)	M+H	C18H32O2	0.00548252	0.0226432	19	control
177.053	44.3371	ferulic acid -derivative compound	M+H	C10H8O3	0.0145043	0.0359869	control	19	in source fragment
780.551	44.7233	PC (18:2/18:3)	M+H	C44H78NO8P	0.00780057	0.0265906	control	19
184.072	44.7233	phosphocholine	M+H	C5H14NO4P	0.0208138	0.0430127	control	19	in-source fragment of a PC lipid
963.599	45.1847	DGDG(18:2/18:2) Na-adduct	M+H	C51H87O15Na	0.0313297	0.0536023	control	19

## Sheet: EXUDATES
m/z	Retention time (min)	Accepted Description	Adducts	Formula	Anova (p)	q Value	Highest Mean	Lowest Mean
341.108	0.56115	dihexose	M-H	C12H22O11	0.00181246	0.00486203	19	control
539.136	0.56115	trihexose Cl35	M-H	C18H33O16Cl	0.000228868	0.00102665	control	19
863.241	0.60015	pentahexose Cl adduct	M-H	C30H53O26Cl	0.0248363	0.036905	17	19
890.261	0.60015	[Hex]5 HNO3	M-H	C30H53NO29	0.016856	0.0271744	17	19
1052.31	0.60015	[Hex]6 - HNO3	M-H	C36H63NO34	0.0279284	0.0403974	17	19
1214.37	0.60015	[Hex]7 - HNO3	M-H	C42H73NO39	0.0366153	0.0497935	17	19
1087.29	0.60015	hexahexose phosphoadduct	M-H	C36H62O31H3PO4	0.0203225	0.0314375	17	19
191.019	0.67815	citrate	M-H	C6H8O7	0.0272535	0.0396659	control	17
323.027	0.717317	Uridine 5'-monophosphate	M-H	C9H13N2O9P	0.000432512	0.00164383	17	19
362.048	0.75665	Guanosine 5'-monophosphate	M-H	C10H14N5O8P	0.00499789	0.0105063	17	19
151.027	0.75665	Xanthine	M-H	C5H4N4O2	0.011214	0.0197632	control	19
259.093	0.795967	glutamyl hydroxyproline	M-H	C10H16N2O6	0.00056873	0.00202496	19	control
346.054	1.18978	Adenosine 3'-monophosphate	M-H	C10H14N5O7P	0.000675017	0.00230686	17	19
321.048	1.22927	Thymidine monophosphate	M-H	C10H15N2O8P	0.000107263	0.000580562	17	19
267.073	1.3081	Inosine	M-H	C10H12N4O5	0.00607523	0.0122201	control	19
277.084	2.13372	gamma-glutamylmethionine	M-H	C10H18N2O5S	0.00530508	0.0110039	17	control
225.088	3.66577	pyroglutamylproline	M-H	C10H14N2O4	0.0123873	0.0213826	19	17
383.154	3.78327	(iso)propyl dihexose	M-H	C15H28O11	0.000229839	0.00103049	control	19
285.06	5.22998	dihydroxybenzoic acid pentoside (not on carbonyl-O)	M-H	C12H14O8	0.000937997	0.00294727	control	19
259.13	6.08943	gamma-Glutamylleucine	M-H	C11H20N2O5	0.00915506	0.0168235	17	control
188.035	7.30333	Kynurenic acid	M-H	C10H7NO3	0.0400803	0.0534369	19	control
293.113	8.36227	Phe-Glu	M-H	C14H18N2O5	0.00599447	0.0120959	17	19
431.857	13.0124	3,5-Diiodo-tyrosine	M-H	C9H9I2NO3	0.000253409	0.00110448	19	control
469.19	15.8542	Hexenyl dihexoside FA adduct	M-H	C19H34O13	0.00043616	0.00165276	control	19
457.191	15.8939	isopentylgentiobioside FA adduct	M-H	C17H32O11CH2O2	0.000340111	0.00137289	control	19
206.083	17.116	N-acetyl phenylalanine	M-H	C11H13NO3	0.0177957	0.0283711	control	17
505.154	18.4187	phenyl acetic acid dihexoside FA adduct	M-H	C21H30O14	0.00029124	0.00122427	17	19
289.081	18.4187	N-malonyl tryptophan	M-H	C14H14N2O5	0.00213927	0.00552233	control	19
467.211	18.8917	octanoyl dihexoside	M-H	C20H36O12	0.00129195	0.00377491	17	19
425.201	19.4831	hexyl dihexose	M-H	C18H34O11	0.000178961	0.000855323	17	19
437.201	19.9586	octanoyl hexose pentose	M-H	C19H34O11	0.00618193	0.0123899	control	19
328.118	20.0378	feruloyl octopamine	M-H	C18H18NO5H	0.0380926	0.0513401	control	17
415.159	20.5111	phenylethanol-Hex-Pent	M-H	C19H28O10	0.0335682	0.0465739	19	17
241.073	22.1696	7,8-dimethylalloxazine (lumichrome)	M-H	C12H10N4O2	0.017003	0.027352	control	19
358.128	22.2091	methyl-feruloyl noradrenaline	M-H	C19H21NO6	0.0375054	0.0507329	control	19
356.253	22.3668	Ile/Leu-Ile/Leu-Ile/Leu	M-H	HC18H33N3O3OH	0.00060119	0.0021161	17	19
447.091	22.4063	Naringenin + HexA	M-H	C21H20O11	0.000542132	0.00195349	19	17
447.127	22.4063	Di(hydroxyphenylacetyl)-hexose	M-H	C22H24O10	0.0270988	0.0394988	control	19
461.107	22.998	phthalic acid-Hex-hydroxyphenylacetic acid	M-H	C22H22O11	0.0378623	0.0510992	control	19
1048.53	24.5761	lycoperoside H	M-H	C50H83NO22	0.0024593	0.00615776	control	19
1030.52	25.1669	Dehydrotomatine	M-H	C50H81NO21	0.0152094	0.025018	control	19
469.226	25.2062	octylglucopentoside FA adduct	M-H	C20H38O12	0.0368019	0.0499862	control	19
593.185	25.3245	phthalic acid-Hex-Hex-phenylethanol	M-H	C28H34O14	0.0107177	0.0190887	19	control
1096.55	25.364	C27H47NO3 lycotetraose FA adduct	M-H	C50H85NO22CH2O2	0.00121163	0.00358489	control	19
174.056	25.364	methyl indole-3-carboxylic acid	M-H	C10H9NO2	0.0111379	0.0196757	control	19
1108.55	26.5861	neotomatine FA adduct	M-H	C51H85NO22CH2O2	0.00476368	0.0101527	control	19
1032.54	26.7833	tomatine	M-H	C50H83NO21	0.00175376	0.00473879	control	19
569.242	26.9011	S2:11(5,6) FA adduct	M-H	C24H42O15	0.0221059	0.0336873	19	17
301.201	27.0588	7,8,11-trihydroxy-9-hexadecenoic acid	M-H	C16H30O5	0.00972393	0.0176109	control	19
1081.54	27.4924	tomatoside A	M-H	C51H86O24	0.00147925	0.0041849	17	19
537.253	28.634	S2:12(5,7)	M-H	C24H42O13	0.0363306	0.0495007	19	17
329.233	30.6733	9,10,13-trihydroxy-11-octadecenoic acid	M-H	C18H34O5	0.000128698	0.000672455	control	19
697.29	30.7127	S4:17-O(2,4-O,5,6) FA	M-H	C30H50O18	0.00097549	0.00302063	17	control
529.265	30.9871	2,4-ditertbutylphenol dihexoside	M-H	C26H42O11	0.00139352	0.00399953	control	19
571.274	31.8476	2,4-ditertbutylphenol malonyldihexoside -CO2	M-H	C28H44O12	0.0184871	0.0292119	control	19
329.233	31.9256	TriHOME	M-H	C18H34O5	0.00769551	0.0146537	control	19
593.28	33.215	Methylbutanoyl-di-isovaleric acid sucrose	M-H	C27H46O14	0.0291742	0.0417745	control	17
381.19	33.6836	Di-tert-butylphenol + HexA	M-H	C20H30O7	0.000733243	0.00245573	19	17
941.51	34.9715	Sap19-dHex-Hex-HexA-soyasapogenol B	M-H	C48H78O18	0.000178689	0.000854479	control	17
656.275	35.1668	Methylbutanoyl-di-isovaleric acid sucrose HNO3 adduct	M-H	C27H46O14HNO3	0.0400043	0.0533835	control	17
709.326	36.4553	S4:19(2,5,6,6) FA adduct	M-H	C32H54O17	0.0371249	0.0503251	control	19
681.298	37.0399	Acetyl-methylbutanoyl-di-isovaleric acid sucrose FA adduct	M-H	C30H50O17	0.0352551	0.048357	control	17
723.343	37.2745	S4:20(2,5,6,7) FA	M-H	C33H56O17	0.0163087	0.0264694	control	19
m/z	Retention time (min)	Accepted Description	Adducts	Formula	Anova (p)	q Value	Highest Mean	Lowest Mean
118.086	0.6703	glycine betaine (betaine)	M+H	C5H11NO2	0.166983	0.215822	19	control
261.107	0.787133	glutamyl hydroxyproline	M+H	C10H16N2O6	0.0144182	0.0358624	19	control
152.056	1.29493	Guanine	M+H	C5H5N5O	0.0167321	0.0403409	control	19
183.112	1.68473	C5H4O3 putrescine	M+H	C9H14N2O2	3.87e-05	0.000580772	control	19
279.098	2.11353	gamma-glutamylmethionine	M+H	C10H18N2O5S	1.14e-05	0.000265024	17	19
166.085	2.15253	Phenylalanine	M+H	C9H11NO2	0.000142559	0.00138518	control	19
479.185	3.67493	(NAG)(anNAM)-None	M+H	C19H30N2O12	6.77e-05	0.000847178	19	control
261.144	6.70455	gamma-Glutamylleucine	M+H	C11H20N2O5	0.00151672	0.00718998	17	19
190.049	7.2505	Kynurenic acid	M+H	C10H7NO3	0.0268505	0.0573629	19	control
433.872	12.8923	"3,5-DIIODO-L-TYROSINE"	M+H	C9H9I2NO3	0.000212486	0.0018474	19	control
291.096	18.4219	N-malonyl tryptophan	M+H	C14H14N2O5	0.0043443	0.0150012	control	19
137.059	19.399	phenylacetic acid	M+H	C8H8O2	0.00052107	0.00345642	control	19
243.086	22.1801	7,8-dimethylalloxazine (lumichrome)	M+H	C12H10N4O2	0.0200079	0.0459936	control	19
576.386	26.332	C27H43NO2 + Hex	M+H	C33H53NO7	0.0037625	0.0135353	control	19
414.335	26.332	TOMATIDENOL	M+H	C27H43NO2	0.00512652	0.01696	control	19
416.351	26.8018	tomatidine	M+H	C27H45NO2	0.00124317	0.00630329	control	19
1034.55	26.8018	Tomatine	M+H	C50H83NO21	0.00043244	0.00301728	control	19
1036.7	43.1421	Surfactin	M+H	C53H93N7O13	0.100483	0.149463	control	17
