# Supplementary material for: Differential modulation of tomato root exudates by Streptomyces strains underlies contrasting control of Fusarium oxysporum f. sp. lycopersici
Source: Front Plant Sci. 2026 Mar 4;17:1759226. doi: 10.3389/fpls.2026.1759226 (PMC12995628; doi:10.3389/fpls.2026.1759226)
Supplement: Supplementary file 3 [file Table2.csv]

Compound Name
(iso)propyl dihexose
9,10,13-trihydroxy-11-octadecenoic acid
Acetyl-methylbutanoyl-di-isovaleric acid sucrose FA adduct
C27H43NO2 + Hex
C5H4O3 putrescine
feruloyloctopamine
gamma-Glutamylleucine
gamma-glutamylmethionine
glutamyl hydroxyproline
glycine betaine (betaine)
Ile/Leu-Ile/Leu-Ile/Leu
neotomatine FA adduct
octanoyl dihexoside
octanoyl hexose pentose
phenylacetic acid
phenylalanine
phenylethanol-Hex-Pent
phthalic acid-Hex-Hex-phenylethanol
phthalic acid-Hex-hydroxyphenylacetic acid
TOMATIDENOL
tomatoside A
phenyl acetic acid dihexoside
